# Supplementary material for: Vulnerability to snakebite envenoming and access to healthcare in the Terai region of Nepal: a geospatial analysis
Source: Lancet Reg Health Southeast Asia. 2022 Nov 17;9:100103. doi: 10.1016/j.lansea.2022.100103 (PMC10306013; doi:10.1016/j.lansea.2022.100103)
Supplement: Appendix 2 [file mmc2.xlsx]

## Sheet: Sheet1
District	Scenario	Population covered 30 min (n)	Population covered 30 min (%)	Population covered 60 min (n)	Population covered 60 min (%)	Scenario	Population covered 180 min (n)	Population covered 180 min (%)	Population covered 360 min (n)	Population covered 360 min (%)		First letter: M (motorcycle) T (Tempo-bike) F (Four-wheel vehicle) Second letter: A (Average speed) U (Upper speed limit) L (lower speed limit) Third letter: W (Wet season) D (Dry season) Fourth letter: N (Neurotoxic) H (Haemotoxic)
Dhanusa	MAWN	505754	63.82	780053	98.43	MAWH	785146	99.069	785146	99.069
Mahottari		240904	37.62	589105	92		630276	98.4288	630325	98.4364
Sarlahi		0	0	30763	3.93		778016	99.4772	778224	99.5038
Bara		163696	25.12	513849	78.87		646162	99.1743	646162	99.1743
Chitawan		158132	39.9	314332	79.31		391079	98.6738	392488	99.0293
Makwanpur		3018	0.93	51344	15.86		320930	99.1112	321089	99.1604
Parsa		400333	39.66	958404	94.94		1000853	99.1448	1000853	99.1448
Rautahat		0	0	172	0.02		688160	99.4152	688160	99.4152
Morang		12451	2.15	151786	26.24		566980	98.0043	566985	98.0051
Sunsari		123184	12.9	460288	48.19		945634	99.0054	945634	99.0054
Jhapa		181179	39.95	366451	80.8		448722	98.9371	448722	98.9371
Saptari		0	0	22946	3.62		628941	99.1573	628941	99.1573
Siraha		311195	38.11	763244	93.47		810342	99.2381	810342	99.2381
Udayapur		325	0.1	40820	12.92		314507	99.5406	314507	99.5406
Kanchanpur		122109	20.14	529387	87.32		599178	98.8332	599178	98.8332
Kailali		307335	44.55	582267	84.41		667313	96.7335	683374	99.0617
Banke		234177	60.31	332839	85.72		386473	99.5286	387178	99.7103
Bardiya		14021	4.14	173078	51.11		333400	98.4445	333400	98.4445
Surkhet		45307	19.09	97380	41.02		231441	97.4947	235865	99.3584
Dang		137241	28.67	388232	81.1		474223	99.0646	476937	99.6315
Kapilbastu		344106	51.87	647543	97.62		659609	99.437	659618	99.4384
Nawalparasi		356534	65.06	504511	92.06		542684	99.0284	542691	99.0296
Rupandehi		431666	53.91	795678	99.37		796099	99.4256	796099	99.4256
Dhanusa	MADN	613345	77.3913	784943	99.0434	MADH	786037	99.1813	786037	99.1813
Mahottari		361032	56.3815	620375	96.8826		631356	98.5974	631356	98.5974
Sarlahi		0	0	121604	15.5482		778965	99.5985	778965	99.5985
Bara		259638	39.8498	623808	95.7434		647689	99.4087	647689	99.4087
Chitawan		234096	59.0653	349037	88.0661		395135	99.6972	395212	99.7167
Makwanpur		9677.56	2.98867	94032.9	29.0397		323178	99.8053	323178	99.8053
Parsa		694118	68.7595	973959	96.4807		1.00264e+06	99.3214	1.00264e+06	99.3214
Rautahat		0	0	80392	11.6139		688558	99.4728	688558	99.4728
Morang		40855.1	7.06192	271922	47.0026		575111	99.4096	575111	99.4096
Sunsari		193493	20.2582	742628	77.7512		950950	99.562	950950	99.562
Jhapa		237137	52.2855	411644	90.7618		451905	99.6389	451905	99.6389
Saptari		0	0	124904	19.692		629856	99.3016	629856	99.3016
Siraha		469348	57.4784	802099	98.2287		811671	99.4008	811671	99.4008
Udayapur		1426.6	0.451516	90396.4	28.6102		315425	99.8311	315425	99.8311
Kanchanpur		308251	50.8453	599007	98.805		599632	98.9081	599632	98.9081
Kailali		384059	55.6731	636878	92.3216		679117	98.4446	686772	99.5542
Banke		253888	65.384	365836	94.214		387445	99.7789	387594	99.8174
Bardiya		36853.9	10.882	250553	73.9818		336410	99.3331	336410	99.3331
Surkhet		52717.4	22.2072	138407	58.304		236325	99.5519	237082	99.8711
Dang		177695	37.1202	446286	93.2285		477538	99.757	478368	99.9304
Kapilbastu		470454	70.9217	658519	99.2726		660760	99.6105	660760	99.6105
Nawalparasi		407330	74.3292	536643	97.926		544994	99.4498	544994	99.4498
Rupandehi		548003	68.4406	797756	99.6325		797849	99.6442	797849	99.6442
Dhanusa	MUWN	591423	74.6251	782153	98.6913	MUWH	785146	99.069	785146	99.069
Mahottari		321440	50.1985	617447	96.4253		630325	98.4364	630325	98.4364
Sarlahi		0	0	81871	10.468		778224	99.5038	778224	99.5038
Bara		222681	34.1776	603283	92.5932		646162	99.1743	646162	99.1743
Chitawan		205023	51.7297	336199	84.827		391993	98.9044	392488	99.0293
Makwanpur		8425.55	2.60202	76552.8	23.6414		321030	99.1419	321089	99.1604
Parsa		616175	61.0385	971405	96.2277		1.00085e+06	99.1448	1.00085e+06	99.1448
Rautahat		0	0	43433.6	6.27464		688160	99.4152	688160	99.4152
Morang		31972.6	5.52656	232448	40.1794		566985	98.0051	566985	98.0051
Sunsari		176161	18.4435	643477	67.3703		945634	99.0054	945634	99.0054
Jhapa		223984	49.3855	399404	88.0631		448722	98.9371	448722	98.9371
Saptari		0	0	66883.1	10.5446		628941	99.1573	628941	99.1573
Siraha		410125	50.2257	794754	97.3291		810342	99.2381	810342	99.2381
Udayapur		973.911	0.30824	61926.2	19.5995		314507	99.5406	314507	99.5406
Kanchanpur		219388	36.1876	561942	92.6911		599178	98.8332	599178	98.8332
Kailali		362106	52.4908	625353	90.651		673775	97.6703	684513	99.2268
Banke		244598	62.9915	355237	91.4844		387008	99.6665	387178	99.7103
Bardiya		25900.3	7.64769	209365	61.82		333400	98.4445	333400	98.4445
Surkhet		50875.4	21.4313	126905	53.4587		234689	98.8628	235874	99.3619
Dang		169182	35.3419	432279	90.3025		475610	99.3543	476937	99.6315
Kapilbastu		424109	63.935	656597	98.9829		659618	99.4384	659618	99.4384
Nawalparasi		387700	70.747	533273	97.311		542684	99.0284	542691	99.0296
Rupandehi		507825	63.4227	795970	99.4095		796099	99.4256	796099	99.4256
Dhanusa	MUDN	721331	91.0168	785761	99.1466	MUDH	786037	99.1813	786037	99.1813
Mahottari		457751	71.4859	627084	97.9303		631356	98.5974	631356	98.5974
Sarlahi		0	0	224100	28.6534		778965	99.5985	778965	99.5985
Bara		333603	51.2022	643326	98.7391		647689	99.4087	647689	99.4087
Chitawan		274993	69.3839	383456	96.7505		395212	99.7167	395212	99.7167
Makwanpur		18891.6	5.83418	167580	51.7528		323178	99.8053	323178	99.8053
Parsa		792094	78.465	983673	97.4429		1.00264e+06	99.3214	1.00264e+06	99.3214
Rautahat		0	0	225976	32.6457		688558	99.4728	688558	99.4728
Morang		71679.9	12.3901	420650	72.7106		575111	99.4096	575111	99.4096
Sunsari		273065	28.5892	920902	96.416		950950	99.562	950950	99.562
Jhapa		271517	59.8657	446268	98.3959		451905	99.6389	451905	99.6389
Saptari		0	0	255676	40.3093		629856	99.3016	629856	99.3016
Siraha		563329	68.9878	806511	98.7689		811671	99.4008	811671	99.4008
Udayapur		1977.22	0.625785	135436	42.8652		315425	99.8311	315425	99.8311
Kanchanpur		440592	72.6747	599632	98.9081		599632	98.9081	599632	98.9081
Kailali		461790	66.941	644516	93.4288		683381	99.0628	686772	99.5542
Banke		288689	74.3463	383875	98.8597		387543	99.8041	387594	99.8174
Bardiya		67132	19.8223	314788	92.9489		336410	99.3331	336410	99.3331
Surkhet		60428.2	25.4554	169976	71.6023		236628	99.6797	237082	99.8711
Dang		232593	48.5883	463496	96.8238		478357	99.9282	478368	99.9304
Kapilbastu		535165	80.6769	660133	99.516		660760	99.6105	660760	99.6105
Nawalparasi		446097	81.4033	543146	99.1127		544994	99.4498	544994	99.4498
Rupandehi		650378	81.2263	797799	99.6379		797849	99.6442	797849	99.6442
Dhanusa	MLWN	330936	41.7572	763310	96.3138	MLWH	785146	99.069	785146	99.069
Mahottari		168739	26.3517	540344	84.3842		630082	98.3985	630325	98.4364
Sarlahi		0	0	5996.42	0.766703		777016	99.3493	778224	99.5038
Bara		132845	20.3893	422615	64.8638		646162	99.1743	646162	99.1743
Chitawan		110894	27.9798	296967	74.9283		389316	98.229	392436	99.0163
Makwanpur		67.9177	0.0209747	29843.6	9.21646		316398	97.7114	321089	99.1604
Parsa		238705	23.6462	893304	88.491		1.00085e+06	99.1448	1.00085e+06	99.1448
Rautahat		0	0	0	0		688160	99.4152	688160	99.4152
Morang		5054.94	0.873763	100094	17.3016		566962	98.0011	566985	98.0051
Sunsari		89929.5	9.41538	342393	35.8477		945634	99.0054	945634	99.0054
Jhapa		136026	29.992	310339	68.4256		448722	98.9371	448722	98.9371
Saptari		0	0	3345.72	0.527478		628941	99.1573	628941	99.1573
Siraha		244368	29.9263	685878	83.9957		810342	99.2381	810342	99.2381
Udayapur		0	0	17721.7	5.60887		314444	99.5206	314507	99.5406
Kanchanpur		66954.6	11.044	462911	76.3562		599178	98.8332	599178	98.8332
Kailali		239829	34.7655	508131	73.6585		663625	96.1989	680931	98.7076
Banke		211949	54.5834	307508	79.1927		386281	99.4791	387127	99.697
Bardiya		595.812	0.175928	121657	35.9223		333400	98.4445	333400	98.4445
Surkhet		39266.2	16.5409	74006.3	31.1752		226059	95.2272	235442	99.1802
Dang		96525.4	20.164	294170	61.4517		471227	98.4386	476927	99.6294
Kapilbastu		271760	40.9682	597726	90.108		659601	99.4357	659618	99.4384
Nawalparasi		316745	57.7993	479606	87.518		542671	99.0261	542691	99.0296
Rupandehi		357362	44.6313	750482	93.7285		796099	99.4256	796099	99.4256
Dhanusa	MLDN	521897	65.8524	781259	98.5785	MLDH	786037	99.1813	786037	99.1813
Mahottari		257870	40.271	597610	93.3274		631356	98.5974	631356	98.5974
Sarlahi		0	0	47707.1	6.09983		778965	99.5985	778965	99.5985
Bara		174012	26.7077	543346	83.394		647689	99.4087	647689	99.4087
Chitawan		168070	42.4061	320136	80.774		394774	99.6062	395212	99.7167
Makwanpur		3722.57	1.14962	55888.9	17.2599		323058	99.7684	323178	99.8053
Parsa		426292	42.2287	964596	95.5532		1.00264e+06	99.3214	1.00264e+06	99.3214
Rautahat		0	0	6929.88	1.00113		688558	99.4728	688558	99.4728
Morang		14625.3	2.52803	160170	27.6859		575111	99.4096	575111	99.4096
Sunsari		127602	13.3596	479983	50.253		950950	99.562	950950	99.562
Jhapa		191334	42.1866	377947	83.3321		451905	99.6389	451905	99.6389
Saptari		0	0	33562.4	5.29138		629856	99.3016	629856	99.3016
Siraha		336442	41.2021	770533	94.3629		811671	99.4008	811671	99.4008
Udayapur		480.944	0.152217	43839	13.8749		315425	99.8311	315425	99.8311
Kanchanpur		131017	21.6109	538640	88.8475		599632	98.9081	599632	98.9081
Kailali		315818	45.7809	590519	85.6015		675869	97.9737	686429	99.5045
Banke		236706	60.9591	345817	89.0584		387295	99.7405	387594	99.8174
Bardiya		16676.4	4.92411	186460	55.0568		336410	99.3331	336410	99.3331
Surkhet		46764.6	19.6996	105971	44.6403		233443	98.3378	237082	99.8711
Dang		141922	29.6472	398205	83.1845		476202	99.4779	478368	99.9304
Kapilbastu		364257	54.9122	654488	98.665		660760	99.6105	660760	99.6105
Nawalparasi		364285	66.4743	513243	93.656		544994	99.4498	544994	99.4498
Rupandehi		448503	56.014	797572	99.6096		797849	99.6442	797849	99.6442
Dhanusa	TAWN	364703	46.0179	753704	95.1017	TAWH	785146	99.069	785146	99.069
Mahottari		145933	22.79	486596	75.9906		630228	98.4212	630325	98.4364
Sarlahi		0	0	0	0		777470	99.4073	778224	99.5038
Bara		133794	20.535	374360	57.4576		646144	99.1715	646162	99.1743
Chitawan		88094.2	22.2272	282725	71.3349		387167	97.6867	392475	99.0261
Makwanpur		4.70478	0.00145295	16413.5	5.06891		299630	92.5331	321089	99.1604
Parsa		204148	20.2229	869036	86.087		1.00085e+06	99.1448	1.00085e+06	99.1448
Rautahat		0	0	0	0		688160	99.4152	688160	99.4152
Morang		4242.97	0.733411	86194	14.8989		566957	98.0003	566985	98.0051
Sunsari		89167	9.33555	338110	35.3992		945601	99.0019	945601	99.0019
Jhapa		118013	26.0203	300918	66.3483		448722	98.9371	448722	98.9371
Saptari		0	0	0	0		628941	99.1573	628941	99.1573
Siraha		218572	26.7673	634501	77.7037		810342	99.2381	810342	99.2381
Udayapur		0	0	2313.15	0.732106		302523	95.7477	314507	99.5406
Kanchanpur		44548.5	7.34818	434029	71.5923		599159	98.83	599159	98.83
Kailali		204808	29.6889	521969	75.6645		656387	95.1496	680691	98.6728
Banke		197017	50.738	300578	77.408		386203	99.4592	387142	99.701
Bardiya		571.92	0.168873	93561.1	27.6262		333400	98.4445	333400	98.4445
Surkhet		36756	15.4835	53933.8	22.7196		204880	86.3059	234565	98.8108
Dang		97202.5	20.3055	259591	54.2281		472347	98.6727	476937	99.6315
Kapilbastu		214211	32.2926	559731	84.3803		659609	99.437	659618	99.4384
Nawalparasi		289119	52.7581	465267	84.9013		542537	99.0016	542691	99.0296
Rupandehi		324797	40.5642	710733	88.7642		796099	99.4256	796099	99.4256
Dhanusa	TADN	478294	60.3507	776379	97.9627	TADH	786037	99.1813	786037	99.1813
Mahottari		205907	32.156	565307	88.2827		631356	98.5974	631356	98.5974
Sarlahi		0	0	1207.07	0.154336		778965	99.5985	778965	99.5985
Bara		150322	23.0717	469619	72.0782		647689	99.4087	647689	99.4087
Chitawan		134350	33.898	301458	76.0615		393720	99.3403	395212	99.7167
Makwanpur		493.157	0.152299	27836	8.59646		314630	97.1655	323178	99.8053
Parsa		286848	28.4153	955254	94.6277		1.00264e+06	99.3214	1.00264e+06	99.3214
Rautahat		0	0	0	0		688558	99.4728	688558	99.4728
Morang		9141.64	1.58016	127323	22.0082		575111	99.4096	575111	99.4096
Sunsari		109640	11.479	418192	43.7836		950916	99.5584	950916	99.5584
Jhapa		161088	35.5176	346703	76.4432		451905	99.6389	451905	99.6389
Saptari		0	0	3165.75	0.499105		629856	99.3016	629856	99.3016
Siraha		271278	33.222	725708	88.8734		811671	99.4008	811671	99.4008
Udayapur		0	0	6736.31	2.13202		311244	98.5078	315425	99.8311
Kanchanpur		78222.1	12.9026	498291	82.1921		599613	98.9049	599613	98.9049
Kailali		308027	44.6515	571847	82.8948		670801	97.2391	686747	99.5507
Banke		227602	58.6146	326136	83.99		387139	99.7003	387594	99.8174
Bardiya		5306.25	1.5668	148704	43.9083		336410	99.3331	336410	99.3331
Surkhet		40797.4	17.1859	71820.4	30.2544		224532	94.5843	236637	99.6833
Dang		123809	25.8635	331923	69.3383		477068	99.6589	478368	99.9304
Kapilbastu		309025	46.5859	625340	94.2708		660760	99.6105	660760	99.6105
Nawalparasi		332186	60.6169	492590	89.8872		544994	99.4498	544994	99.4498
Rupandehi		386721	48.2979	786725	98.2549		797849	99.6442	797849	99.6442
Dhanusa	TUWN	508383	64.1473	778294	98.2044	TUWH	785146	99.069	785146	99.069
Mahottari		228733	35.7207	584059	91.2111		630325	98.4364	630325	98.4364
Sarlahi		0	0	7796.08	0.996807		778165	99.4962	778224	99.5038
Bara		158740	24.3638	507554	77.9005		646162	99.1743	646162	99.1743
Chitawan		148832	37.5521	304532	76.8371		389585	98.2969	392488	99.0293
Makwanpur		1617	0.499368	35153.6	10.8563		311107	96.0776	321089	99.1604
Parsa		377143	37.3599	961072	95.2041		1.00085e+06	99.1448	1.00085e+06	99.1448
Rautahat		0	0	0	0		688160	99.4152	688160	99.4152
Morang		10929.9	1.88926	146656	25.35		566980	98.0043	566985	98.0051
Sunsari		114291	11.966	469021	49.1052		945601	99.0019	945601	99.0019
Jhapa		180217	39.7355	360165	79.4115		448722	98.9371	448722	98.9371
Saptari		0	0	6672.01	1.05189		628941	99.1573	628941	99.1573
Siraha		315730	38.6657	759915	93.0625		810342	99.2381	810342	99.2381
Udayapur		152.299	0.0482021	26243.4	8.30595		309776	98.0433	314507	99.5406
Kanchanpur		99445.3	16.4033	494792	81.6149		599159	98.83	599159	98.83
Kailali		320304	46.4312	587726	85.1966		661227	95.8513	683675	99.1053
Banke		233109	60.0328	334318	86.0971		386703	99.5879	387178	99.7103
Bardiya		11516.2	3.40044	166136	49.0557		333400	98.4445	333400	98.4445
Surkhet		41787.7	17.6031	78214.1	32.9477		221942	93.493	235254	99.101
Dang		136034	28.4173	365626	76.3788		475165	99.2615	476937	99.6315
Kapilbastu		327988	49.4447	642997	96.9327		659618	99.4384	659618	99.4384
Nawalparasi		352530	64.3293	498516	90.9686		542678	99.0273	542691	99.0296
Rupandehi		419434	52.3836	794602	99.2387		796099	99.4256	796099	99.4256
Dhanusa	TUDN	574338	72.4694	781264	98.5791	TUDH	786037	99.1813	786037	99.1813
Mahottari		279485	43.6465	604204	94.3572		631356	98.5974	631356	98.5974
Sarlahi		0	0	61274.3	7.83454		778965	99.5985	778965	99.5985
Bara		188420	28.9191	584114	89.651		647689	99.4087	647689	99.4087
Chitawan		174889	44.1267	314734	79.4111		394970	99.6557	395212	99.7167
Makwanpur		4198.85	1.29671	50866.7	15.7089		320756	99.0574	323178	99.8053
Parsa		471736	46.7303	973083	96.3939		1.00264e+06	99.3214	1.00264e+06	99.3214
Rautahat		0	0	16494.8	2.38293		688558	99.4728	688558	99.4728
Morang		19784.3	3.41978	200207	34.6063		575111	99.4096	575111	99.4096
Sunsari		154871	16.2146	570803	59.7615		950916	99.5584	950916	99.5584
Jhapa		210632	46.4414	388432	85.6439		451905	99.6389	451905	99.6389
Saptari		0	0	26659.8	4.20312		629856	99.3016	629856	99.3016
Siraha		372327	45.5968	792761	97.0851		811671	99.4008	811671	99.4008
Udayapur		428.841	0.135727	41518.9	13.1406		314705	99.6031	315425	99.8311
Kanchanpur		128908	21.2632	585573	96.589		599613	98.9049	599613	98.9049
Kailali		360234	52.2194	620539	89.9531		676487	98.0634	686772	99.5542
Banke		238647	61.459	354792	91.3698		387321	99.7471	387594	99.8174
Bardiya		19611.8	5.79086	195072	57.5997		336410	99.3331	336410	99.3331
Surkhet		44910.7	18.9187	99256.1	41.8117		230903	97.2679	237073	99.8671
Dang		153840	32.137	405149	84.635		477945	99.8421	478368	99.9304
Kapilbastu		385867	58.17	655658	98.8414		660760	99.6105	660760	99.6105
Nawalparasi		370875	67.6768	515593	94.0849		544994	99.4498	544994	99.4498
Rupandehi		464058	57.9567	797627	99.6164		797849	99.6442	797849	99.6442
Dhanusa	TLWN	120840	15.2475	559889	70.6463	TLWH	785138	99.068	785146	99.069
Mahottari		57083.6	8.91461	276535	43.1858		629037	98.2353	630325	98.4364
Sarlahi		0	0	0	0		774309	99.0032	778224	99.5038
Bara		68014.8	10.4391	208867	32.0574		645316	99.0445	646162	99.1743
Chitawan		18896	4.76767	193653	48.8609		369087	93.125	392038	98.9158
Makwanpur		0	0	2771.87	0.856021		236063	72.9023	317956	98.1926
Parsa		102102	10.1143	477461	47.2975		1.00085e+06	99.1448	1.00085e+06	99.1448
Rautahat		0	0	0	0		688130	99.4109	688160	99.4152
Morang		475.08	0.082119	21487.4	3.71416		565997	97.8344	566985	98.0051
Sunsari		45499.7	4.7637	161436	16.9019		945601	99.0019	945601	99.0019
Jhapa		48102.9	10.606	203376	44.8416		448722	98.9371	448722	98.9371
Saptari		0	0	0	0		628941	99.1573	628941	99.1573
Siraha		123257	15.0946	356102	43.6099		810342	99.2381	810342	99.2381
Udayapur		0	0	769.51	0.243548		276888	87.6343	313822	99.3236
Kanchanpur		21414.5	3.53228	147413	24.3154		599159	98.83	599159	98.83
Kailali		66716.4	9.67119	341972	49.5721		645956	93.6376	671011	97.2696
Banke		133678	34.4261	236788	60.9802		385162	99.1909	386874	99.632
Bardiya		0	0	19394.9	5.72681		333400	98.4445	333400	98.4445
Surkhet		29001.1	12.2167	43231.7	18.2114		158419	66.7342	227441	95.8095
Dang		39024.6	8.15218	154946	32.3681		465410	97.2235	476183	99.4741
Kapilbastu		92903.1	14.0053	382277	57.6289		658891	99.3287	659618	99.4384
Nawalparasi		162496	29.6521	377239	68.8381		540140	98.5641	542691	99.0296
Rupandehi		189399	23.6543	464646	58.0301		796099	99.4256	796099	99.4256
Dhanusa	TLDN	574338	72.4694	781264	98.5791	TLDH	786037	99.1813	786037	99.1813
Mahottari		279485	43.6465	604204	94.3572		631356	98.5974	631356	98.5974
Sarlahi		0	0	61274.3	7.83454		778822	99.5802	778965	99.5985
Bara		188420	28.9191	584114	89.651		647680	99.4073	647689	99.4087
Chitawan		174889	44.1267	314734	79.4111		390554	98.5413	395212	99.7167
Makwanpur		4198.85	1.29671	50866.7	15.7089		302173	93.3185	323178	99.8053
Parsa		471736	46.7303	973083	96.3939		1.00264e+06	99.3214	1.00264e+06	99.3214
Rautahat		0	0	16494.8	2.38293		688558	99.4728	688558	99.4728
Morang		19784.3	3.41978	200207	34.6063		575079	99.4041	575111	99.4096
Sunsari		154871	16.2146	570803	59.7615		950916	99.5584	950916	99.5584
Jhapa		210632	46.4414	388432	85.6439		451905	99.6389	451905	99.6389
Saptari		0	0	26659.8	4.20312		629856	99.3016	629856	99.3016
Siraha		372327	45.5968	792761	97.0851		811671	99.4008	811671	99.4008
Udayapur		428.841	0.135727	41518.9	13.1406		301350	95.3764	315425	99.8311
Kanchanpur		128908	21.2632	585573	96.589		599613	98.9049	599613	98.9049
Kailali		360234	52.2194	620539	89.9531		664317	96.2992	684733	99.2587
Banke		238647	61.459	354792	91.3698		386995	99.6632	387594	99.8174
Bardiya		19611.8	5.79086	195072	57.5997		336410	99.3331	336410	99.3331
Surkhet		44910.7	18.9187	99256.1	41.8117		205257	86.4647	235906	99.3754
Dang		153840	32.137	405149	84.635		474718	99.1679	478368	99.9304
Kapilbastu		385867	58.17	655658	98.8414		660751	99.6091	660760	99.6105
Nawalparasi		370875	67.6768	515593	94.0849		544756	99.4066	544994	99.4498
Rupandehi		464058	57.9567	797627	99.6164		797849	99.6442	797849	99.6442
Dhanusa	FAWN	529161	66.7691	780403	98.4704	FAWH	785146	99.069	785146	99.069
Mahottari		263430	41.1392	600760	93.8194		630235	98.4223	630325	98.4364
Sarlahi		0	0	52380.1	6.69732		777774	99.4462	778224	99.5038
Bara		195653	30.0292	550421	84.4797		646162	99.1743	646162	99.1743
Chitawan		179885	45.3871	323631	81.6559		388848	98.111	392488	99.0293
Makwanpur		2101.58	0.649021	43559.9	13.4524		308965	95.4161	321089	99.1604
Parsa		433566	42.9492	960729	95.1701		1.00085e+06	99.1448	1.00085e+06	99.1448
Rautahat		0	0	9674.96	1.3977		688160	99.4152	688160	99.4152
Morang		16124.7	2.78721	168013	29.0415		566966	98.0018	566985	98.0051
Sunsari		128979	13.5038	506969	53.0783		945601	99.0019	945601	99.0019
Jhapa		183166	40.3857	374347	82.5383		448722	98.9371	448722	98.9371
Saptari		0	0	56764.8	8.94941		628941	99.1573	628941	99.1573
Siraha		331143	40.5533	787514	96.4425		810342	99.2381	810342	99.2381
Udayapur		809.589	0.256232	55343.1	17.5159		306625	97.0458	314507	99.5406
Kanchanpur		135183	22.2982	475500	78.4328		599159	98.83	599159	98.83
Kailali		314176	45.5429	593368	86.0145		659177	95.5541	681704	98.8196
Banke		234460	60.3806	327773	84.4117		386255	99.4725	387173	99.7089
Bardiya		17049	5.03414	184169	54.3805		333400	98.4445	333400	98.4445
Surkhet		41903.3	17.6518	80991	34.1175		219118	92.3036	234846	98.9288
Dang		138066	28.8419	374014	78.131		473663	98.9475	476937	99.6315
Kapilbastu		370596	55.8678	651169	98.1646		659609	99.437	659618	99.4384
Nawalparasi		368461	67.2364	495459	90.4109		542611	99.015	542691	99.0296
Rupandehi		446429	55.7549	794078	99.1732		796099	99.4256	796099	99.4256
Dhanusa	FADN	617541	77.9207	784003	98.9248	FADH	786037	99.1813	786037	99.1813
Mahottari		362410	56.5967	620382	96.8837		631356	98.5974	631356	98.5974
Sarlahi		0	0	127337	16.2813		778965	99.5985	778965	99.5985
Bara		265004	40.6733	623608	95.7127		647689	99.4087	647689	99.4087
Chitawan		235601	59.445	342716	86.4712		394410	99.5142	395212	99.7167
Makwanpur		6126.79	1.8921	78001.6	24.0888		319433	98.6487	323178	99.8053
Parsa		693448	68.6931	973768	96.4617		1.00264e+06	99.3214	1.00264e+06	99.3214
Rautahat		0	0	76214.8	11.0104		688558	99.4728	688558	99.4728
Morang		39249.8	6.78445	271170	46.8726		575111	99.4096	575111	99.4096
Sunsari		190799	19.9762	738790	77.3494		950916	99.5584	950916	99.5584
Jhapa		234156	51.6281	410315	90.4688		451905	99.6389	451905	99.6389
Saptari		0	0	134315	21.1757		629856	99.3016	629856	99.3016
Siraha		452051	55.3601	802362	98.2608		811671	99.4008	811671	99.4008
Udayapur		1378.51	0.436294	90623.9	28.6822		314461	99.5259	315425	99.8311
Kanchanpur		257860	42.5335	593733	97.9351		599613	98.9049	599613	98.9049
Kailali		385000	55.8095	633644	91.8528		673751	97.6667	686757	99.5521
Banke		253954	65.4011	357100	91.9643		387253	99.7295	387594	99.8174
Bardiya		39108.5	11.5477	252738	74.6271		336410	99.3331	336410	99.3331
Surkhet		45926.6	19.3466	112222	47.2737		230258	96.9964	237027	99.8478
Dang		171011	35.7239	433258	90.5069		477408	99.7299	478368	99.9304
Kapilbastu		468854	70.6804	657282	99.0861		660760	99.6105	660760	99.6105
Nawalparasi		405373	73.9721	519036	94.7131		544994	99.4498	544994	99.4498
Rupandehi		540433	67.4952	797751	99.6319		797849	99.6442	797849	99.6442
Dhanusa	FUWN	606251	76.4962	782353	98.7165	FUWH	785146	99.069	785146	99.069
Mahottari		347993	54.3452	618470	96.585		630325	98.4364	630325	98.4364
Sarlahi		0	0	125687	16.0703		778224	99.5038	778224	99.5038
Bara		255410	39.2008	617142	94.7203		646162	99.1743	646162	99.1743
Chitawan		223034	56.2741	339201	85.5844		390756	98.5924	392488	99.0293
Makwanpur		5319.47	1.64278	70880.9	21.8898		315710	97.499	321089	99.1604
Parsa		686163	67.9715	971327	96.22		1.00085e+06	99.1448	1.00085e+06	99.1448
Rautahat		0	0	65152.2	9.41223		688160	99.4152	688160	99.4152
Morang		32800.2	5.66962	238027	41.1436		566980	98.0043	566985	98.0051
Sunsari		173640	18.1796	678191	71.0048		945601	99.0019	945601	99.0019
Jhapa		220521	48.6218	402464	88.7379		448722	98.9371	448722	98.9371
Saptari		0	0	123250	19.4313		628941	99.1573	628941	99.1573
Siraha		424624	52.0013	798770	97.821		810342	99.2381	810342	99.2381
Udayapur		1364.5	0.431861	87027.5	27.5439		311601	98.6206	314507	99.5406
Kanchanpur		247355	40.8006	549764	90.6824		599159	98.83	599159	98.83
Kailali		376039	54.5105	629974	91.3209		663359	96.1604	683863	99.1326
Banke		249331	64.2103	353284	90.9814		386734	99.5958	387178	99.7103
Bardiya		37168.2	10.9748	237182	70.0339		333400	98.4445	333400	98.4445
Surkhet		44687.4	18.8246	104730	44.1177		226208	95.2901	235441	99.1795
Dang		162394	33.9239	422501	88.2598		475531	99.3377	476937	99.6315
Kapilbastu		458099	69.059	655832	98.8676		659618	99.4384	659618	99.4384
Nawalparasi		398309	72.683	509175	92.9138		542684	99.0284	542691	99.0296
Rupandehi		518715	64.7828	795999	99.4131		796099	99.4256	796099	99.4256
Dhanusa	FUDN	709440	89.5165	785707	99.1398	FUDH	786037	99.1813	786037	99.1813
Mahottari		449468	70.1924	626448	97.8309		631356	98.5974	631356	98.5974
Sarlahi		0	0	220262	28.1627		778965	99.5985	778965	99.5985
Bara		328742	50.456	637235	97.8043		647689	99.4087	647689	99.4087
Chitawan		265723	67.0449	355891	89.7954		395162	99.7039	395212	99.7167
Makwanpur		9282.61	2.8667	109702	33.8786		322936	99.7306	323178	99.8053
Parsa		781737	77.4391	981523	97.23		1.00264e+06	99.3214	1.00264e+06	99.3214
Rautahat		0	0	188891	27.2883		688558	99.4728	688558	99.4728
Morang		56732.9	9.80646	366436	63.3396		575111	99.4096	575111	99.4096
Sunsari		246403	25.7977	860626	90.1052		950916	99.5584	950916	99.5584
Jhapa		257737	56.8275	437973	96.5669		451905	99.6389	451905	99.6389
Saptari		0	0	243830	38.4416		629856	99.3016	629856	99.3016
Siraha		545291	66.7787	806192	98.7298		811671	99.4008	811671	99.4008
Udayapur		1821.52	0.576507	130981	41.4551		315425	99.8311	315425	99.8311
Kanchanpur		357391	58.9509	598975	98.7997		599613	98.9049	599613	98.9049
Kailali		443024	64.2206	639292	92.6715		677771	98.2495	686772	99.5542
Banke		274896	70.7942	376920	97.0686		387471	99.7856	387594	99.8174
Bardiya		65278.1	19.275	312363	92.2326		336410	99.3331	336410	99.3331
Surkhet		49854.4	21.0012	136783	57.6198		233423	98.3296	237082	99.8711
Dang		201132	42.0162	451114	94.2371		478214	99.8984	478368	99.9304
Kapilbastu		530465	79.9683	658572	99.2806		660760	99.6105	660760	99.6105
Nawalparasi		438488	80.0148	531732	97.0298		544994	99.4498	544994	99.4498
Rupandehi		598211	74.7111	797794	99.6373		797849	99.6442	797849	99.6442
Dhanusa	FLWN	308929	38.9804	761877	96.1329	FLWH	785146	99.069	785146	99.069
Mahottari		169498	26.4702	547209	85.4564		629665	98.3334	630325	98.4364
Sarlahi		0	0	9868.86	1.26183		774785	99.0641	778224	99.5038
Bara		138260	21.2205	431345	66.2038		646098	99.1646	646162	99.1743
Chitawan		111053	28.02	298340	75.2746		385314	97.2193	392386	99.0035
Makwanpur		33.0541	0.0102079	22173	6.84756		292690	90.3899	321089	99.1604
Parsa		250401	24.8048	891323	88.2947		1.00085e+06	99.1448	1.00085e+06	99.1448
Rautahat		0	0	0	0		688160	99.4152	688160	99.4152
Morang		3502.52	0.60542	108962	18.8345		566704	97.9565	566985	98.0051
Sunsari		72899.1	7.63234	354324	37.0967		945601	99.0019	945601	99.0019
Jhapa		130525	28.779	314188	69.2741		448722	98.9371	448722	98.9371
Saptari		0	0	9495.3	1.49701		628941	99.1573	628941	99.1573
Siraha		239484	29.3282	709281	86.8617		810342	99.2381	810342	99.2381
Udayapur		104.204	0.0329804	33020.1	10.4508		295588	93.5528	314507	99.5406
Kanchanpur		64412.9	10.6248	400592	66.0768		599159	98.83	599159	98.83
Kailali		231065	33.4951	488942	70.8769		655363	95.0012	674375	97.7572
Banke		207447	53.424	304744	78.4809		385997	99.4062	387070	99.6824
Bardiya		2870.69	0.84764	129415	38.213		333400	98.4445	333400	98.4445
Surkhet		36112.1	15.2122	64986.7	27.3757		199932	84.2215	232217	97.8215
Dang		88560	18.5001	294331	61.4854		467838	97.7307	476886	99.621
Kapilbastu		274368	41.3614	610301	92.0037		659505	99.4213	659618	99.4384
Nawalparasi		316754	57.801	470497	85.8557		542167	98.934	542691	99.0296
Rupandehi		360656	45.0427	734127	91.6859		796099	99.4256	796099	99.4256
Dhanusa	FLDN	551472	69.5842	781733	98.6382	FLDH	786037	99.1813	786037	99.1813
Mahottari		278584	43.5059	606832	94.7675		631356	98.5974	631356	98.5974
Sarlahi		0	0	59791.5	7.64495		778965	99.5985	778965	99.5985
Bara		202815	31.1285	566113	86.8882		647689	99.4087	647689	99.4087
Chitawan		187286	47.2546	323602	81.6486		393231	99.2168	395212	99.7167
Makwanpur		3048.76	0.941532	51328.1	15.8514		315088	97.3071	323178	99.8053
Parsa		445085	44.0903	966536	95.7454		1.00264e+06	99.3214	1.00264e+06	99.3214
Rautahat		0	0	8681.73	1.25421		688558	99.4728	688558	99.4728
Morang		21750.7	3.75967	196480	33.9622		575111	99.4096	575111	99.4096
Sunsari		147025	15.3931	571046	59.7869		950916	99.5584	950916	99.5584
Jhapa		203874	44.9515	388339	85.6235		451905	99.6389	451905	99.6389
Saptari		0	0	48520.9	7.64969		629856	99.3016	629856	99.3016
Siraha		360102	44.0996	790575	96.8173		811671	99.4008	811671	99.4008
Udayapur		637.25	0.201688	54172.8	17.1455		310533	98.2829	315425	99.8311
Kanchanpur		136951	22.5899	526208	86.7968		599613	98.9049	599613	98.9049
Kailali		332545	48.2056	611933	88.7057		668463	96.9002	685854	99.4212
Banke		239014	61.5534	342451	88.1916		387098	99.6897	387594	99.8174
Bardiya		18933.4	5.59055	195457	57.7133		336410	99.3331	336410	99.3331
Surkhet		43615.4	18.373	90734.3	38.2219		224541	94.588	236512	99.6307
Dang		151072	31.5587	399460	83.4467		476216	99.481	478368	99.9304
Kapilbastu		378173	57.0101	654353	98.6446		660760	99.6105	660760	99.6105
Nawalparasi		374201	68.2838	505315	92.2093		544994	99.4498	544994	99.4498
Rupandehi		470057	58.7059	797485	99.5986		797849	99.6442	797849	99.6442
