# Supplementary material for: Vulnerability to snakebite envenoming and access to healthcare in the Terai region of Nepal: a geospatial analysis
Source: Lancet Reg Health Southeast Asia. 2022 Nov 17;9:100103. doi: 10.1016/j.lansea.2022.100103 (PMC10306013; doi:10.1016/j.lansea.2022.100103)
Supplement: Appendix 6 [file mmc6.zip]

Archive with 1 entries (1 files):
- lansea_100103_mmc6.html
